# Supplementary material for: New Species-Specific Real-Time PCR Assays for Colletotrichum Species Causing Bitter Rot of Apple
Source: Microorganisms. 2024 Apr 27;12(5):878. doi: 10.3390/microorganisms12050878 (PMC11123832; doi:10.3390/microorganisms12050878)
Supplement: Supplementary file 1 [file microorganisms-12-00878-s001.zip]

Archive with 2 entries (2 files):
- microorganisms-2916949-supplementary.pdf
- Table S1-Genbank-used-in-alignments.xlsx
