# Supplementary material for: New Species-Specific Real-Time PCR Assays for Colletotrichum Species Causing Bitter Rot of Apple
Source: Microorganisms. 2024 Apr 27;12(5):878. doi: 10.3390/microorganisms12050878 (PMC11123832; doi:10.3390/microorganisms12050878)
Supplement: Supplementary file 1 [file microorganisms-12-00878-s001.zip › Table S1-Genbank-used-in-alignments.xlsx]

## Sheet: Sheet1
Table S1. List of GenBank accessions used to assess areas of DNA polymorphism among Colletotrichum spp. (n=1,487).
	GenBank accessions numbers by gene region
Species	ACT (n=160)	ApMat (n=82)	APN2 (=46)	CAL (n=115)	CHS (n=17)	CYTB (n=38)	GAPDH (n=96)	GS (n=249)	HIS (n=117)	ITS (n=114)	ladA (n=31)	rps3 (n=14)	SOD2 (n=128)	TUB2 (n=280)
Colletotrichum acutatum	.	.	.	FJ917511, KT600771, MF322912, MW816864	.	MF784586, MF784587, MK118090	MW816859	EF593348, KF591088, KX069808	.	AJ301915, AJ301921, AJ301922, AJ301926, AJ301932, AJ301936, AJ301982, EF221831, EF221832	LUXP01000013	NC_027280	.	JQ424939, MT409128
Colletotrichum aenigma	KF772027	KM360143	.	MN893312	KF772057	.	KF772087, KF772088, KM053193	JN211103, KX885112, LC685066, MF401417, ON492206	.	KF772117	JAJNQT010000003, NW_023500909	KX885105	X010312, KF678470, KX885122	KF772147, KY197715, MN310693, MW789329
Colletotrichum aeschynomenes	.	KM360145	.	.	.	.	.	JX010081	.	.	.	.	JX010314, MK792459	MK225018, MK225088, MK225089, MK792460
Colletotrichum agaves	.	.	.	.	.	.	.	.	MZ673842	.	.	.	.	MZ673955
Colletotrichum alatae	.	KC888932	.	.	.	.	.	JX010065	.	.	.	.	JX010305, JX010371	JX010449
Colletotrichum alienum	KF772029	KJ954545, KM360144	.	.	KF772059	.	KF772089	KC297023, KJ954982, KU221333, MK390735	.	KF772119	.	.	JX010333	KC297096, KJ955279
Colletotrichum aotearoa	.	KC790669, KC888930	.	.	.	.	KU221340	JX010106, JX010107, JX010110, JX010112, KC297016, KC297020	.	.	.	.	JX010341, JX010342, JX010360, JX010364	KC297084, KC297089, KU743291, MN273219
Colletotrichum arecacearum	.	.	.	.	.	.	.	.	MZ673890	.	.	.	.	MZ673988
Colletotrichum arxii	.	.	.	.	.	.	.	KF687740	KF687846, KF687858	.	.	.	.	KF687868
Colletotrichum asianum	.	.	.	.	.	.	.	FJ972595, KC430909, MG783210, MG783225, MN929094	.	.	.	.	JX010328, MN929095	MH622628, MK225103, MK948821, MN368868
Colletotrichum australianum	.	.	.	.	.	.	.	MG572159	.	.	.	.	.	.
Colletotrichum axonopodis	.	.	.	.	.	.	.	.	.	.	.	.	.	MW740339
Colletotrichum baltimorense	.	.	JX076927, JX076929	.	.	.	.	.	.	.	.	.	JX076887, JX076889	.
Colletotrichum bambusicola	.	.	.	.	.	.	.	MZ673939	MZ673877, MZ673882	.	.	.	.	MT192817
Colletotrichum beeveri	.	.	.	.	.	.	.	.	MZ673901	.	.	.	.	.
Colletotrichum bicoloratum	.	.	.	.	.	.	.	.	MZ673919	.	.	.	.	MZ674017
Colletotrichum bidentis	.	.	.	.	.	.	.	KF178627	.	.	.	.	.	.
Colletotrichum bletillae	.	.	.	.	.	.	.	.	MZ673854	.	.	.	.	.
Colletotrichum bletillum	.	.	.	.	.	.	.	.	.	.	.	.	.	JX625207
Colletotrichum boninense	.	.	.	.	.	.	MN542219	GU935822	MH370543	EF221828	.	.	.	MW686333
Colletotrichum brevisporum	.	.	.	.	.	.	.	MG515616	MZ673841	.	.	.	.	MF401550
Colletotrichum bromeliacearum	.	.	.	.	.	.	.	.	MZ673844	.	.	.	.	OK360930
Colletotrichum bryoniicola	.	.	.	.	.	.	.	.	.	.	.	.	.	MN535132
Colletotrichum buxi	.	.	.	.	.	.	.	.	MZ673906	.	.	.	.	MZ674004
Colletotrichum camelliae	.	KJ954507, KJ954547, KJ954615, KJ954619	.	.	.	.	MN525883, MW013334	KJ954941, KJ954954, KJ955015, KJ955074, KU252091, MU252092, KU252099, MH463841, MH463859, MZ961714, MZ961779	MZ673847	KJ956043, KJ956044	JAELVL010000003	.	MW924874	KJ955240, KJ955367, KU252151, MG561716, MK093423, MK093541
Colletotrichum camelliae-japoniae	.	.	.	.	.	.	.	.	MZ673859	.	.	.	.	.
Colletotrichum carthami	.	.	.	.	.	.	.	.	.	.	.	.	.	AB696989
Colletotrichum caudatum	.	.	JX0769916, JX076926, JX076932	.	.	.	.	.	.	.	.	.	AB462381, EU554187, JX076877, JX076878	MW740347
Colletotrichum caudisporum	.	.	MZ799227	.	.	.	.	.	MZ673852	.	.	.	MZ674035, MZ674039	MZ673966
Colletotrichum celtidis	.	.	.	.	.	.	.	.	.	.	.	.	.	OM662294
Colletotrichum cereale	.	.	.	.	.	EF636928, EF636931, EF636936, EF636943, FJ799954, FJ799955, FJ799964, FJ799965, FJ799977, GQ255962	.	.	.	.	.	.	DQ133257, DQ133264, DQ133276, DQ133293, DQ133308, DQ133310, DQ133312, DQ133322, DQ133325, DQ133328, DQ663534, EU554177, EU554182, EU554183, EU554192, EU554193, EU554194, EU554213, EU554221, EU554230, EU554232, EU554257, EY554259	MW740348
Colletotrichum chamaedoreae	.	.	.	.	.	.	.	.	MZ673909	.	.	.	.	.
Colletotrichum changpingense	.	.	.	.	.	.	.	.	.	.	.	.	.	MZ673952
Colletotrichum chlorophyti	.	.	.	.	.	.	.	.	MN688798, MZ673871, MZ673872	.	MPGH01000005	.	.	MN688797
Colletotrichum chrysanthemi	.	.	.	.	.	.	.	.	.	.	.	.	.	AB696991
Colletotrichum chrysophilum	MN741051, ON412380, ON412397, ON412407, ON412452	MN622872, MZ562274, ON505228	MT062377, MT396232, MZ562270, ON457801	ON457796, ON457758	KX094083, MN746553	MW088794	KX094176, KX094183, MF110836, ON457872, ON457882	MN741102, MN741108, MN848394, MN848395, MT513025, MT513033, MW868202, MZ595299, MZ595301, MZ595303, MZ595308, ON505271, ON505280, ON505305	.	MN625454, MT492125, ON368226, ON368230	JANUHP010000111, XM_053183139	.	.	MK948822, MN848364
Colletotrichum cigarro	.	.	.	.	.	.	.	.	MZ673837, OL355101, OL355102	.	.	.	.	MK390654
Colletotrichum circinans	.	.	.	.	.	.	.	.	.	AJ301955	.	.	.	.
Colletotrichum citricola	.	.	.	.	.	.	.	KC293776	.	.	.	.	.	.
Colletotrichum clidemiae	.	KC888929	.	.	.	.	.	JX010129	.	.	.	.	JX010353, JX010356	.
Colletotrichum cliviicola	.	.	.	.	.	MG001924	.	MK585943	.	.	.	.	.	MW889082
Colletotrichum cliviigenum	.	.	.	.	.	.	MZ078178	.	.	.	.	.	.	MNZ078260
Colletotrichum cobbittiense	.	.	.	.	.	.	.	.	MH094136	.	.	.	.	.
Colletotrichum coccodes	.	.	.	.	.	.	.	GU935816	.	AJ301984, LT717057	.	.	.	KX069816
Colletotrichum condaoense	.	.	.	.	.	.	.	.	.	.	.	.	.	MH229923
Colletotrichum conoides	KP890144, OL471159	MG198007, OM001011	.	KP890150	OL471167, OP750727	.	KP890163	.	.	KP890168, KP890170, OL413450, OL4134524	.	.	.	OP750805
Colletotrichum cordylinicola	.	.	.	.	.	.	.	JX010122	.	.	.	.	.	MF540905
Colletotrichum crassipes	.	.	.	.	.	.	.	.	.	EU294264, EU294265	.	.	.	HM585412
Colletotrichum crousii	.	.	.	.	.	.	.	.	MZ673896	.	.	.	.	MZ673995
Colletotrichum curcumae	.	.	.	.	.	.	.	.	.	.	.	.	.	MF278795
Colletotrichum cuscutae	.	.	.	.	.	.	MT459804	.	.	.	.	.	.	.
Colletotrichum cymbidiicola	.	.	.	.	.	.	.	.	.	.	.	.	.	OM055854
Colletotrichum danxiashanense	.	.	.	.	.	.	.	.	MZ673918	.	.	.	MZ674042	.
Colletotrichum dematium	.	.	.	.	.	.	.	MK091780	MT497003	AJ301954, MW646448	.	.	.	JX669442
Colletotrichum destructivum	.	.	.	.	.	.	.	GU935814	.	.	.	.	.	MZ330595
Colletotrichum diversisporum	.	.	.	.	.	.	.	.	MZ673931	.	.	.	.	.
Colletotrichum diversum	.	.	.	.	.	.	.	.	MZ673864	.	.	.	.	MZ673965
Colletotrichum dolichoconidiophori	.	.	.	.	.	.	.	.	MZ673916	.	.	.	MZ674041	MZ674014
Colletotrichum dracaenophilum	.	.	.	.	.	.	.	.	.	.	.	.	.	KJ653227
Colletotrichum duyuensis	.	.	.	.	.	.	.	.	.	.	.	.	.	JX625187
Colletotrichum duyunense	.	.	.	.	.	.	.	.	MZ673851	.	.	.	MZ674034	.
Colletotrichum echinochloae	.	.	.	.	.	.	.	.	.	.	.	.	AB440149, AB440150	.
Colletotrichum eleusines	.	.	.	.	.	.	.	.	.	.	.	.	EU554234	.
Colletotrichum endophyticum	.	.	.	.	.	.	.	KF242154, MH748267	MZ673839	.	.	.	.	MT982453
Colletotrichum endophytum	.	.	.	.	.	.	.	.	MZ673853	.	.	.	MW822615, MZ674036	JX625196
Colletotrichum eremochloae	.	.	.	.	.	.	.	.	.	.	.	.	JQ478449	MW740355
Colletotrichum eriobotryae	.	.	.	.	.	.	.	.	.	.	.	.	.	MF795428
Colletotrichum excelsium-altitudinum	.	.	.	.	.	.	.	.	MZ673855	.	.	.	.	JX625211
Colletotrichum falcatum	.	.	.	.	.	.	.	.	.	.	.	.	MW470933, MW470934	MT778880
Colletotrichum feijoicola	.	.	.	.	.	.	.	.	.	.	.	.	.	MK876507
Colletotrichum fioriniae	JQ949614, JQ949660, KP145037, KP635975, KY514337, KY995537, MN829618, MT957869, ON412381, ON412382, ON412392, ON412436, ON412451	.	.	KX447577, LT837800, LT837801, LT837802, MT456959, MT456998, MT457011, MT957858, MW633964	.	MW088783, MW088791, MW088792	KF944354, KY828145, ON457929	KF947105, MK838784, MK838785, MN689202, MN689212, MT457036, MT457063	MK680772, MK680790	KY271785, LT717023, ON368197, ON368200, ON368203, ON368204, ON368209	NW_026517955	KU375885, NC_030052	.	GU183269, KT777693, KX685944, MF322911, MF423167, MN689194, MT456852, MT957842
Colletotrichum fructicola	JX009468, JX009501, JX009526, KJ954477, KJ954487, KJ954492, KP683081, KP683082, KP683083, KP716998, KU251656, KY995517.MG830446, MK358125, MN058120, MN092299, MT602278, MT741778, MW695955, MW717913, ON146472, ON412386, ON412387, ON412391, ON412399, ON412419	KJ954499, KJ954559, KJ954567, KJ954611, MT396885, MT396886, MT396891, MW344726, MW344752, ON156520, ON505219	FR719124, MF110707, MT800866, ON457802	GQ849459, JX009682, KC293684, KC293685, KC566494, KC566497, KC566498, KC790920, KJ132314, MF471756, MH311745, MH311746, MH311748, MH478656, MK390704, MT364676, MW151352, MW151353, MW151354, MZ488287, OL873158, OM475601, ON457749	KF772064	KM885301, KM885302, KM885304	KF772094, KF772095, KM053202, MN228534, MN412645, MT941529, ON457861	FJ972593, JX010090, JX010091, KC293768, KF947096, KJ132025, KJ132039, KJ132094, KU252058, KU252068, KU252095, KX094199, MG266155, MG783219, MG783227, MH311751, MK390744, MN532439, MN532462, MZ361274, MZ961772, ON505272, ON505275	KJ469528, KJ469534	JN940350, KF772124, KF772125, ON368233, ON368266	ANPB01000002, NW_022474246, QPMW01000016, QPMY01000015	KX034082	JX010330, KT161316, KX013517, KX013518, MT815919	JF811017, KJ955366, KU252181, KX094280, MH370551, MH622645, MH622650, MK087275, MK087280, MK963137, MN787568, MW151277, MZ852386, MZ852438
Colletotrichum fuscum	.	.	.	.	.	.	.	.	.	AJ301938	.	.	.	.
Colletotrichum fusiforme	.	.	.	.	.	.	.	.	.	.	.	.	.	MT602200
Colletotrichum garzense	.	.	MW776747	.	.	.	.	.	.	.	.	.	MW776746	.
Colletotrichum gigasporum	.	.	.	.	.	.	.	JN050237, KF687738	KF687845, KF687850, KF687851, KF687852, KF687860, KF687861, KF687863	.	.	.	.	KF687874
Colletotrichum gloeosporioides	KP339275	KJ954569, KJ954584, KJ954629	FR719120, FR719122, FR719126, GU994416	HM034803, HM575321, HM575323, HM575325, HM575328, HM575336, HM575338, HM575343, HM575344, HM575345, HM575347, HM575360, HM575361, KC293673, KF574818, KJ954728, KP145344, KT161309, MN602035, MT332148, MW783794, MZ488289	KF772051, KF772053	MW088799	KF772081, KF772082, KF772083, KF772084, KF772085, KF772086, KM053195, KM053196	GU133377, GU935820, HM575369, HM575385, HM575389, HM575394, HM575413, KF719176, KT161312, MF036141, MF036142, MF036143, MF036145	HG972860, MK644102	AB710144, AJ301907, AJ301909, AJ301919, AJ301940, AJ301972, AJ301974, AJ301980, AJ301988, EU552111, KF772111, KF772114, MT492127	WVTB01000050	KX885104	JX010365, KX885121, MG196061	JN412775, KP145447, KR264873, KR857278, KT161311, KT709244, KU743280, MN313583, MW783973, MW789334
Colletotrichum godetiae	.	.	.	.	.	.	.	MK838778	MG666500, MG666509, MK680796, ON241095	LT717025, LT7170265, LT717027, LT717028, LT717029, LT717031, LT717032, LT717033, LT717034, LT717036, LT717037, LT717046, LT717052, LT717053, LT717054, LT717055, LT717059, LT717063, LT717065, LT717068	.	.	.	KJ650029, MN848356, MN848357
Colletotrichum graminicola	.	.	.	.	.	NW_007361658	.	XM_008097835	.	GQ221855	.	NW_007361658	DQ132038	.
Colletotrichum grevilleae	.	.	.	.	.	.	.	KC297033	.	.	.	.	.	KC297102
Colletotrichum grossum	.	.	.	.	.	.	.	MG826120	.	.	.	.	.	MG826118
Colletotrichum guangxiense	.	.	.	.	.	.	.	.	.	.	.	.	.	MT192805
Colletotrichum guizhouense	.	.	.	.	.	.	.	.	MZ673850	.	.	.	.	.
Colletotrichum guizhouensis	.	.	.	.	.	.	.	.	.	.	.	.	.	JX625185
Colletotrichum hainanense	.	.	.	.	.	.	.	.	.	.	.	.	KY242711	KP890173
Colletotrichum hanaui	.	.	.	.	.	.	.	.	.	.	.	.	EU554184, EU554205	.
Colletotrichum hebeiense	.	.	.	.	.	.	.	.	.	.	.	.	KF678464	.
Colletotrichum helleniense	.	.	.	.	.	.	.	MW368911	.	.	.	.	.	.
Colletotrichum henanense	KM610172, MN685845	KY954524, KM610175, MT512917, MT512947, MT512948	.	KJ954662, KM610176, KM610177, MF663751, MT512983	MN685849, MN685852, MZ799256	MZ217775	KJ954810, KM610178, KM610179, MF663753, MN685855, MN658856, MN685858, MT513016	KM610181, MF663759, MT513049	MZ673835	MN658367, MT492140, MW217257, MW217258	.	.	.	MN685863, MN685864, MT513081
Colletotrichum higginsianum	.	.	.	.	.	.	.	GU935812	KM105329	JX499033, JX499034	MWPZ01000004	.	.	MK048416
Colletotrichum hippeastri	.	.	.	.	.	.	.	.	.	.	.	.	.	GQ849446
Colletotrichum horii	.	MW348974, MW348975	.	.	.	.	.	JN937000, JX010137	.	.	.	.	JX010296	MN070116, MN070119
Colletotrichum hsienjenchang	.	.	.	.	.	.	.	.	AB738847	.	.	.	.	.
Colletotrichum hymenocallidis	KF772038, KF772030	.	.	.	KF772060, KF772068	.	KF772090, KF772091	.	.	KF772120, KF772128	.	.	.	KF772150
Colletotrichum ignotum	JN861149	.	GU994409, GU994414	.	.	.	.	.	.	.	.	.	.	.
Colletotrichum iris	.	.	.	.	.	.	.	.	MZ673856	.	.	.	.	MZ673958
Colletotrichum jacksonii	.	.	.	.	.	.	.	.	.	.	.	.	EU554211, EU554235	.
Colletotrichum jiangxiense	.	KJ954604	.	.	.	.	.	KJ955048, MN848397	.	.	.	.	.	KJ955348
Colletotrichum jinshukiense	.	.	.	.	.	.	.	.	MZ673880	.	.	.	.	.
Colletotrichum johnstonii	.	.	.	.	.	.	.	MK838779	.	.	.	.	.	MT456875
Colletotrichum kahawae	.	.	FR719127	.	.	.	.	FR719919	.	MN427951	.	.	JX010348, JX010355, JX010367	KX513889, MN273230, OM718003
Colletotrichum kahawae-ciggaro	.	.	.	.	.	.	.	JX010121, JX010126, JX010134, KC297011, KC860017, KC860018, KF170407, MH346039, MK390751, MK585939, MK818511, MN848399, MN848400, MW053386, OL331028	HG972861	.	.	.	.	.
Colletotrichum kakivorum	.	.	.	.	.	.	.	.	LC324789	.	.	.	.	LC324792
Colletotrichum karstii	.	.	.	.	.	.	MN228521, MN228527, MT800858, MT800859	JQ247618	KJ469509, MN829751, OM655171	.	.	.	XM_038893165	MT508641
Colletotrichum kinghornii	.	.	.	.	.	.	MW890048	.	.	.	.	.	.	MW890125
Colletotrichum kniphofiae	.	.	.	.	.	.	MH107998	.	.	.	.	.	.	.
Colletotrichum ledongense	.	.	.	.	.	.	.	MG242020	.	.	.	.	.	.
Colletotrichum lentis	.	.	.	.	.	.	.	.	KY241669	.	.	.	.	KX890334
Colletotrichum liaoningense	.	.	.	.	.	.	.	.	.	.	.	.	.	MZ330555
Colletotrichum lindemuthianum	.	.	.	.	.	.	.	KF178634	.	.	.	NC_023540	.	MF511775
Colletotrichum lineola	.	.	.	.	.	.	.	.	MZ078902, MZ078904	.	.	.	.	MN894871
Colletotrichum liriopes	.	.	.	.	.	.	.	.	MZ673862, MZ673863	.	.	.	.	MH305545
Colletotrichum lupini	.	.	.	.	.	.	.	.	.	AJ301916, AJ301959	CP019476	NC_029213	.	MT456877
Colletotrichum magnisporum	.	.	.	.	.	.	.	KF687742	KF687865	.	.	.	.	.
Colletotrichum magnum	.	.	.	.	.	.	MZ848400	.	MZ673858	.	.	.	.	MZ673960
Colletotrichum makassarense	.	.	.	.	.	.	.	MH748261	.	.	.	.	.	.
Colletotrichum malvarum	.	.	.	.	.	.	.	DQ792892	.	.	.	.	.	.
Colletotrichum melonis	.	.	.	.	.	.	.	.	KJ469541	.	.	.	.	.
Colletotrichum metake	.	.	.	.	.	.	.	.	.	.	.	.	.	OK236392
Colletotrichum miscanthi	.	.	.	.	.	.	.	.	.	.	.	.	EU554224	JX625189
Colletotrichum monsterae	.	.	.	.	.	.	.	.	MZ673917	.	.	.	.	.
Colletotrichum multiseptatum	.	.	.	.	.	.	.	.	MZ673921	.	.	.	MZ674043	MZ674019
Colletotrichum musae	.	KC790888926, MT396880, MT396884	KX094025	.	.	.	KX094189, KX094195	JX010103, KX094234	.	AJ301929, LT717058	.	.	JX010335	KX094291, KX094292, MT833647
Colletotrichum musicola	.	.	.	.	.	MW478589	MT800856	.	.	.	.	.	.	MT856672
Colletotrichum nageiae	.	.	.	.	.	.	.	.	MZ673902	.	.	.	.	MZ674000
Colletotrichum navitas	.	.	.	.	.	.	.	.	.	.	.	.	GQ919073	.
Colletotrichum neorubicola	.	.	.	.	.	.	.	.	.	.	.	.	.	MN186400
Colletotrichum nicholsonii	.	.	.	.	.	.	.	.	.	.	.	.	EU554203, MW822616	MW740364
Colletotrichum nigrum	.	.	.	.	.	.	.	.	.	.	.	.	.	MT786526
Colletotrichum noveboracense	MN622839, MN640565, MN701178	MN640564	MN701188, MN790765	.	.	MW088795	.	MN741106, MT513023	.	MT492128	JANUHJ010000396, JANUHK010000124	.	.	MN741067, MN741070
Colletotrichum nupharicola	.	.	.	.	.	.	.	JX010088, KX620285	.	.	JANUHI010000406	.	JX010320, JX010321	.
Colletotrichum nymphaeae	JQ949524, JQ949527, KC205076, KC205079, KC205084, KP339277, KR606627, MK680658, MK770347, MN307374, MW633979, MZ224012, ON412384	.	.	LT837516, MF426227, MT456985, MT456997, MW396452, MW396453, MW396454, MW396457, MW396458, MW633966, OM032864	KF772073	MT740213, MT740215, MZ217777	KF772103, KP339288, KP339290, MT419783, ON457860	KC293782, KC293783, MF426224, MK838776, MK838781, MT457037, MT457043, MW396443, MW396444	KJ469527, MN829731	KF772133, LT717038, LT717039, LT717042, LT717060, LT717066, LT717067, MT492130, MT492139, ON368206, ON368207	JABGMV010000525, JAJOCG010000011	.	.	AB690811, KP339271, KT777683, MT419807
Colletotrichum obovoides	.	.	.	.	.	.	.	.	MZ673857	.	.	.	.	.
Colletotrichum ochracea	.	.	.	.	.	.	.	.	.	.	.	.	.	JX625194
Colletotrichum ochraceae	.	.	MZ799226	.	.	.	.	.	MZ673849	.	.	.	MZ674033	.
Colletotrichum ocimi	.	.	.	.	.	.	.	.	.	.	.	.	.	MN535124
Colletotrichum okinawense	.	.	.	.	.	.	MN228508, MN228512, MN228518, MMN228519	.	.	.	.	.	.	MW300417
Colletotrichum orbiculare	.	.	.	.	.	MZ424187	.	KP898969	.	.	.	.	.	KT581236
Colletotrichum orchidearum	.	.	.	.	.	.	.	.	.	.	.	.	.	MK796555
Colletotrichum orchidophilum	.	.	.	.	.	.	.	XM_022618448	MF772469	.	NW_019173087	.	.	MZ267731
Colletotrichum orientalis	KF772044	.	.	.	KF772074	.	KF772104, KF772105	.	.	KF772134	.	.	.	KF772164, KF772165
Colletotrichum panacicola	.	.	.	.	.	.	.	GU935807	.	.	.	.	.	MN894875
Colletotrichum parabambusicola	.	.	.	.	.	.	.	.	MZ673922	.	.	.	.	.
Colletotrichum paraendophytum	.	.	.	.	.	.	.	.	MZ673915	.	.	.	MZ674040	MZ674013
Colletotrichum paspali	.	.	.	.	.	.	.	.	.	.	.	.	EU554226	.
Colletotrichum perseae	.	LC466517	.	.	.	.	.	KX620275	.	.	.	.	.	.
Colletotrichum philodendricola	.	.	.	.	.	.	.	.	.	.	.	.	.	MH105277
Colletotrichum phormii	.	.	.	.	.	.	.	KX069809	.	.	.	.	.	.
Colletotrichum phyllanthi	.	.	.	.	.	.	.	.	OM655161	.	.	.	.	MT508644
Colletotrichum plurivorum	.	.	.	.	.	MK163894	MN228506, MT800854	.	MG561756, MZ673873, OM655173	.	.	.	.	MT602236
Colletotrichum proteae	.	.	.	.	.	.	.	KC297032	.	.	.	.	.	KC297101
Colletotrichum pseudoacutatum	.	.	.	.	.	.	.	.	.	.	.	.	.	KY344753
Colletotrichum pseudoboninense	.	.	.	.	.	.	.	.	.	.	.	.	.	MK796554
Colletotrichum pseudomajus	.	.	.	.	.	.	.	KF687744	KF687864	.	.	.	.	.
Colletotrichum psidii	.	KC888931	.	.	.	.	.	JX010133	.	.	.	.	JX010366	.
Colletotrichum pyricola	.	.	.	.	.	.	KU221341	MT457050	.	.	.	.	.	MK390670
Colletotrichum queenslandicum	.	KC888928	MF110710, MF110711, MF110713	.	.	.	MF110850, MN228541	JX010102, KJ947285, KP703693, KU923740, MF110998, MF111001, MK948818	.	.	.	.	JX010334, MG262489	MK390672
Colletotrichum radicis	.	.	.	.	.	.	.	KF687743	KF687847	.	.	.	.	KF687869
Colletotrichum reniforme	.	.	.	.	.	.	.	.	MZ673870	.	.	.	.	MZ673968
Colletotrichum rhexiae	.	.	.	.	.	.	.	.	MZ673834	.	.	.	.	.
Colletotrichum rhombiforme	.	.	.	.	.	.	.	.	.	.	.	.	.	KY581595
Colletotrichum riograndense	.	.	.	.	.	.	.	.	.	.	.	.	.	KM655300
Colletotrichum salicis	.	.	.	.	.	KY774449	.	.	MT347598	.	.	NC_035496	.	.
Colletotrichum salsolae	.	KC888925	.	.	.	.	.	JX010093	.	.	.	.	JX010325	JX010403, MF071221, MN746330
Colletotrichum sansevieriae	.	.	.	.	.	.	.	.	LC180126	.	.	.	.	.
Colletotrichum schimae	.	.	.	.	.	.	.	.	MZ673905	.	.	.	.	MZ674003
Colletotrichum scovillei	.	.	.	.	.	.	MT042828	.	MN718467	.	.	.	.	AB744083, MH622722
Colletotrichum shivasii	.	.	.	.	.	.	.	.	MZ673848	.	.	.	.	MZ673957
Colletotrichum siamense	HM581990, JX009441, JX009460, JX009487, JX009541, JX009571, JX009574, KC512171, KC512176, KC566954, KC566962, KC566987, KC566991, KC669626, KC669628, KC676713, KF157808, KF157813, KF157819, KF722037, KJ485880, KJ534728, KT122926, KT122927, KT319659, KX620155, KX620161, KY021300, LC170498, LC260528, LC604584, LC618305, LC618306, MF540890, MG324069, MG324071, MG324076, MG561761, MG675026, MG830436,…	KC790671, KC790672, KC790673, KC790675, KC790694, KC790695, KC790699, KC790701, KC790704, KC790706, KC790711, KC790714, KC790715, KJ954495, KJ954503, KJ954508, KJ954509, MF185360, MK585074, MT028338, MT028340, MT028343, MT396887, MT396889, MT396893, ON156519, ON505259	MF110716, MF110717, MF110721, MF110726, MF110732, MF10747, MF110754, MY062383, MZ097899, ON457842	GQ849465, KC692476, KC790791, KJ132182, KJ132192, KJ132199, KP703613, KP703637, KP703659, KP703665, KT025247, KU251801, LC499088, LC684915, MF627919, MG324205, MG747812, MK341540, MK404108, MK446252, MK569166, MK569168, MN026471, MN107224, MN342101, MN342147, MT294136, MT512958, MT898653, MW695881, MW695883, MW924403, MZ361202, MZ802973, OL757356, ON457789	KF772067	MN584849, MN584877, MT951628	KF772097, KX094158, KX094166, KX094169, KX094187, MF110875, MF110876, MF110880, MF110900, MF110901, MN228538, MN525872, MT028330, ON457918	KJ954930, KJ954940, KP703700, KP703701, KP703705, KP703711, KP703713, KP703719, KP703723, KP703749, KP703752, KP703755, KU252075, KU252081, MG324166, MG324177, MG324178, MG324180, MH748245, MH748251, MH748254, MH748258, ON505309	MG561765, ON692405	KF772127, ON368271	NW_023501016, ON350970, QPMR01000031, QPMS01000014, QPMU01000020	KX885098, KX885101, MW929093	JX010324, JX010326, JZ010332, JX010337, KX685183, KX885115, KX885118, KX885119, KX885120, MG674996, MK784124, MT163733, MT815921, MW808975, OQ079604, OQ079610	GQ849443, KC566255, KC566260, KC566262, KF055338, KF877318, KJ420004, KJ955238, KP703444, KP703471, KP703493, KU252163, KU252166, KU743288, KX513890, KX685185, KY319105, KY319106, MF039830, MF143916, MF143931, MG830326, MG830331, MG830332, MG830347, MH311758, MH622657, MH622709, MK114535, MK225090, MK225141, MN273234, MN273246, MT430765, MT430774, MT430788, MW387129, MW583637, MZ803137, ON156514,…
Colletotrichum sidae	.	.	.	.	.	.	.	KF178618	.	.	QAPF01000136	.	.	.
Colletotrichum simmondsii	.	.	.	.	.	.	.	JQ247619	.	.	JFBX01000757	.	.	AB744085, GQ849430, GU183275, GU183279, GU183286, GU183290, GU183292, GU183294, KT844641, MK390682
Colletotrichum sinuatum	.	.	.	.	.	.	.	.	MZ673920	.	.	.	.	MZ674018
Colletotrichum sojae	.	.	.	.	.	MK163912	.	.	MZ673878	.	.	.	.	MW789340
Colletotrichum somersetense	.	.	JX076917	.	.	.	.	.	.	.	.	.	JX076879	MW740374
Colletotrichum sp.	.	.	.	.	.	.	KP339283, KX094177	.	.	.	.	.	.	.
Colletotrichum spaethianum	.	.	.	.	.	.	MT654504	XM_049271445	LC609667	.	.	.	.	MH045678
Colletotrichum spinaciae	.	.	.	.	.	.	.	.	.	AJ301973	.	.	.	.
Colletotrichum spinosum	.	.	.	.	.	.	.	KF178620	.	.	.	.	.	.
Colletotrichum subacidae	.	.	.	.	.	.	.	.	MZ673894, MZ673913, MZ673930	.	.	.	.	MZ673967
Colletotrichum sublineola	.	.	.	.	.	.	.	.	.	AJ301978	.	.	JQ478456, JQ478457, JQ478458	KY769873
Colletotrichum subsalicis	.	.	.	.	.	.	.	.	MZ673836	.	.	.	.	MZ673953
Colletotrichum subvariabile	.	.	.	.	.	.	.	.	MZ673903	.	.	.	.	MZ674001
Colletotrichum sydowii	.	.	.	.	.	.	.	.	.	.	.	.	.	MZ330611
Colletotrichum syngoniicola	.	.	.	.	.	.	.	.	MZ673886	.	.	.	.	.
Colletotrichum syzygiicola	.	.	.	.	.	.	.	KF242124, KF242127	.	.	.	.	.	.
Colletotrichum tabacum	.	.	.	.	.	.	.	.	.	.	.	.	.	MW595710
Colletotrichum tainanense	.	.	.	.	.	.	.	MH748259	.	.	.	.	.	.
Colletotrichum tamarilloi	.	.	.	.	.	.	.	.	.	.	.	NC_029706	.	.
Colletotrichum tebeestii	.	.	.	.	.	.	.	KF178619	.	.	.	.	.	.
Colletotrichum telosmae	.	.	.	.	.	.	.	.	MZ673908	.	.	.	.	MZ674006
Colletotrichum temperatum	.	.	.	.	.	.	.	.	MZ673833	.	.	.	.	.
Colletotrichum theobromicola	JX009444, JX009449, JX009457, JX009498, KC512177, KJ781307, KP642638, KT122919, KX702276, KY021304, KY021305, MF289372, MH151130, MH713298, MK052778, MT407921, ON412453	KC790710, KC790726, ON505267	GU994417, MF110702, ON457850	ON457797	.	MN584846	MN228544, MN228545, OK584060, ON457928	FR719904, FR719905, FR719906, FR719908, JN937001, JX010063, JX010064, JX010066, JX010067, JX010069, JX010070, KX094197, KX620268, MF110984, MF111041, MF289375, MG572168, OK584057, ON505317	KJ469538, ON921088	AJ301912, EU605880, ON368229	JABGLZ010000658	.	JZ010295, JX010297, JX010302, KT960866, KT960867	JX010381, JX010382, KC566144, KJ781347, KT777690, KX094278, KY769897, MF111050, MW151284
Colletotrichum ti	.	KM360146	.	.	.	.	.	JX010123	.	.	.	.	JX010362	.
Colletotrichum tibetense	.	.	.	.	.	.	.	.	MZ673860	.	.	.	MZ674037	MZ673961
Colletotrichum tofieldiae	.	.	.	.	.	.	.	.	.	.	.	.	.	MH305544
Colletotrichum trichellum	.	.	.	.	.	.	.	.	.	AJ301989	.	.	.	GQ849447
Colletotrichum trifolii	.	.	.	.	.	.	.	KF178622	.	AJ301942	.	.	.	.
Colletotrichum tropicale	.	KC790728, MT028347	GU994394, GU994395	.	.	.	KU213601	JX010086, KC430905, LC361466, LC361467, LT853594, MH748263, MN607956, MN848406	MZ673832	.	QPMP01000032	.	JZX010318, MG674989	JX010396, KC566227, LC224300, MT648524, MW489282
Colletotrichum tropicicola	.	.	.	.	.	.	.	JN050235	MZ673840	.	.	.	.	MK984243
Colletotrichum truncatum	.	.	.	.	.	MK163913	MK135782, MT800857	HM575417	MT822206, MW166281	AJ301937, AJ301944, AJ301945	.	.	XM_036732856	MH925228
Colletotrichum truncatum-capsici	.	.	.	.	.	.	.	.	.	.	.	.	.	JX878500
Colletotrichum utrechtense	.	.	.	.	.	.	.	.	.	.	.	.	.	MW789324
Colletotrichum variabile	.	.	.	.	.	.	.	.	MZ673904	.	.	.	.	MZ674002
Colletotrichum vietnamense	.	.	.	.	.	.	.	KF687752	KF687854	.	.	.	.	KF687876
Colletotrichum viniferum	.	LC466548	.	.	.	.	.	JN412785, JN412786, JN412789, LC685069	.	.	QPMQ01000152	.	KF678462, KF678468	MG561718, MW489288, MW566742
Colletotrichum wanningense	.	.	.	.	.	.	.	.	.	.	.	.	.	MG830278, MG830279, MG830291
Colletotrichum wuxiense	.	.	.	.	.	.	.	KU252101	.	.	.	.	.	KU252200
Colletotrichum xanthorrhoeae	.	KC790689	.	.	.	.	.	JX010138	.	.	.	.	JX010369	.
Colletotrichum yulongense	.	.	.	.	.	.	.	MK108995	.	.	.	.	.	.
Colletotrichum zhaoqingense	.	.	.	.	.	.	.	.	MZ673926	.	.	.	.	MZ674023
Colletotrichum zhejiangense	.	.	.	.	.	.	.	.	MZ673932	.	.	.	.	MZ674030
Colletotrichum zoysiae	.	.	JX076922	.	.	.	.	.	.	.	.	.	.	.
